# Supplementary material for: Identification of vitamin D-related signature for predicting the clinical outcome and immunotherapy response in hepatocellular carcinoma
Source: Medicine (Baltimore). 2024 May 10;103(19):e37998. doi: 10.1097/MD.0000000000037998 (PMC11081612; doi:10.1097/MD.0000000000037998)
Supplement: Supplementary file 1 [file medi-103-e37998-s001.xlsx]

## Sheet: 04.cellMarkers
Supplementary Table 1. Prognostic signatures that have developed for HCC.
Signature	Title	PMID
Zhao	Identification and Validation of a Nine-Gene Amino Acid Metabolism-Related Risk Signature in HCC	34557495
Liu	Identification of a six-gene signature predicting overall survival for hepatocellular carcinoma	31139015
Fu	Identification and Validation of Pyroptosis-Related Gene Signature to Predict Prognosis and Reveal Immune Infiltration in Hepatocellular Carcinoma	34820376
wang	Prognostic and predictive role of a metabolic rate-limiting enzyme signature in hepatocellular carcinoma	34423480
Zhigang	A novel five-gene signature predicts overall survival of patients with hepatocellular carcinoma	33934539
Yang	Development of a macrophages-related 4-gene signature and nomogram for the overall survival prediction of hepatocellular carcinoma based on WGCNA and LASSO algorithm	33316739
Liang	Development and validation of ferroptosis-related lncRNAs signature for hepatocellular carcinoma	34178478
Li	Identification of m6A methyltransferase-related lncRNA signature for predicting immunotherapy and prognosis in patients with hepatocellular carcinoma	34027555
Tang	Establishment and validation of a cholesterol metabolism-related prognostic signature for hepatocellular carcinoma	36051877
Tian	A Five-Gene-Based Prognostic Signature for Hepatocellular Carcinoma	34568357
Peng	Identification and validation of a m7G-related lncRNA signature for predicting the prognosis and therapy response in hepatocellular carcinoma	37535570
TangH	Necroptosis-related signatures identify two distinct hepatocellular carcinoma subtypes: Implications for predicting drug sensitivity and prognosis	37519654
LiK	Hypoxia-based classification and prognostic signature for clinical management of hepatocellular carcinoma	37481543
Wu	Comprehensive bioinformatics analysis of a RBM family-based prognostic signature with experiment validation in hepatocellular carcinoma	37410140
Kuang	Construction of a T-cell exhaustion-related gene signature for predicting prognosis and immune response in hepatocellular carcinoma	37354485
Sun	Signature construction and molecular subtype identification based on immune-related genes for better prediction of prognosis in hepatocellular carcinoma	37316840
WangH	A spliceosome-associated gene signature aids in predicting prognosis and tumor microenvironment of hepatocellular carcinoma	37301543
Chen	An anoikis-related gene signature predicts prognosis and reveals immune infiltration in hepatocellular carcinoma	37182175
Cheng	Lactylation-Related Gene Signature Effectively Predicts Prognosis and Treatment Responsiveness in Hepatocellular Carcinoma	37242427
LiuT	The m6A/m5C/m1A regulator genes signature reveals the prognosis and is related with immune microenvironment for hepatocellular carcinoma	37170222
He	Establishment and validation of a ferroptosis-related prognostic signature for hepatocellular carcinoma	37143953
TangX	Prognostic and Immunological Significance of the Molecular Subtypes and Risk Signatures Based on Cuproptosis in Hepatocellular Carcinoma	37124062
Ding	Basement membrane-related regulators for prediction of prognoses and responses to diverse therapies in hepatocellular carcinoma	37081465
ChenY	A pyroptosis-related gene signature for prognosis prediction in hepatocellular carcinoma	37051536
WangHX	Bioinformatics analysis and experimental validation of a novel autophagy-related signature relevant to immune infiltration for recurrence prediction after curative hepatectomy	37014321
Zheng	A novel myeloid cell marker genes related signature can indicate immune infiltration and predict prognosis of hepatocellular carcinoma: Integrated analysis of bulk and single-cell RNA sequencing	36959981
Xu	Gene-based cancer-testis antigens as prognostic indicators in hepatocellular carcinoma	36950598
Yao	An immune-related signature for optimizing prognosis prediction and treatment decision of hepatocellular carcinoma	36918943
Pan	Development and validation of robust metabolism-related gene signature in the prognostic prediction of hepatocellular carcinoma	36919714
Wei	A novel signature constructed by super-enhancer-related genes for the prediction of prognosis in hepatocellular carcinoma and associated with immune infiltration	36845708
Ci	An Angiogenic Gene Signature for Prediction of the Prognosis and Therapeutic Responses of Hepatocellular Carcinoma	36834736
